# Supplementary material for: A Current Encyclopedia of Bioinformatics Tools, Data Formats and Resources for Mass Spectrometry Lipidomics
Source: Metabolites. 2022 Jun 23;12(7):584. doi: 10.3390/metabo12070584 (PMC9319858; doi:10.3390/metabo12070584)
Supplement: Supplementary file 1 [file metabolites-12-00584-s001.zip]

Archive with 1 entries (1 files):
- metabolites-1765268-supplementary.xlsx
