# Supplementary material for: A Current Encyclopedia of Bioinformatics Tools, Data Formats and Resources for Mass Spectrometry Lipidomics
Source: Metabolites. 2022 Jun 23;12(7):584. doi: 10.3390/metabo12070584 (PMC9319858; doi:10.3390/metabo12070584)
Supplement: Supplementary file 1 [file metabolites-12-00584-s001.zip › metabolites-1765268-supplementary.xlsx]

## Sheet: Lipid Identification
Name	Workflow$	Sample Handling	MS*	Identification#	Quantification	Input	Output	Last Release	Version	OpenSource	License	Programming Language	PMID	URL	Remarks
LIMSA	T	C, DI	MS1, MS2	Compound / Fragment library	yes	NetCDF, XLSX, CSV, HTML	NA	2006	NA (1)	NA (1)	GPL v3	C++, VBA, Excel	17165823	https://pubmed.ncbi.nlm.nih.gov/17165823	(1) The software is no longer available.
LipidomeDB	T	DI	MS1, MS2	m/z library + Transitions + rule based	yes	XLSX	XLSX, HTML	2019	NA	no	NA	Java	30575037	https://pubmed.ncbi.nlm.nih.gov/30575037
LipidQuant	T	C (2)	MS1	m/z library + rule based	yes	TXT	XLSX	2021	1.0	yes	CC-BY 4	VBA, Excel	34498026	https://pubmed.ncbi.nlm.nih.gov/34498026	(2) Lipid class separation chromatography, e.g. HILIC, Supercritical Fluid Chromatography.
ALEX & ALEX 123	U	C, I, DI	MS1, MS2, MS3	Manual	no	manual input of parameters	HTML	2017	NA	no	NA	NA (3)	29161304	https://pubmed.ncbi.nlm.nih.gov/29161304	(3) Software is provided as a web application without further information.
Greazy (4)	U	C, DI	MS1, MS2	Fragment / Spectral library + score	no	vendor, mzML	mzTab (via LipidLama)	2022	3.0.22034	yes	Apache v2	C#	27186799	https://pubmed.ncbi.nlm.nih.gov/27186799	(4) Supports phospholipids only.
LDA2	U	C	MS1, MS2	Rule based	yes	mzML, TXT	XLSX, mzTab-M	2021	2.8.1	yes	GPL v3	Java	29058722	https://pubmed.ncbi.nlm.nih.gov/29058722
LipidBlast	U	C	MS1, MS2	Spectral library + score	no	MSP, MGF, XLSX	MGF, XLSX	2014	3	yes	CC-BY 4	VBA, Excel	25340521	https://pubmed.ncbi.nlm.nih.gov/25340521
LipiDex	U	C	MS1, MS2	Spectral library + rule based	yes	MGF, mzXML, CSV	CSV	2018	1.1	yes	MIT	Java	30756325	https://pubmed.ncbi.nlm.nih.gov/30756325
LipidFinder	U	C	MS1	Rule based, LMSD	no	CSV, JSON (5)	PDF, XLSX	2021	v2.0.2	yes	MIT	Python	33027502	https://pubmed.ncbi.nlm.nih.gov/33027502	(5) XCMS input recommended, LIPID MAPS class assignment of suspect ions.
LipidHunter (4)	U	C, DI	MS1, MS2	Rule based	yes	mzML, XLSX, TXT	XLSX, HTML, TXT	2020	RC3	yes	GPL v2, Proprietary	Python	28753264	https://pubmed.ncbi.nlm.nih.gov/28753264	(4) Supports phospholipids only.
LipidIMMS	U	C, IM	MS1+CCS, MS2	CCS library + Spectral library + score	no	MSP, MGF	CSV, HTML	2020	1.20	no	NA	NA (3)	31729667	https://pubmed.ncbi.nlm.nih.gov/31729667	(3) Software is provided as a web application without further information.
LipidMatch (6)	U	C, I, DI	MS1, MS2, MSE / DIA	Compound / Fragment library + rule based	yes	CSV, MS2 (ProteoWizard)	CSV	2020	3.0 (6)	yes	CC BY 4.0	R	28693421	https://pubmed.ncbi.nlm.nih.gov/28693421	(6) After release 3.0, LipidMatch is available as LipidMatch Flow (latest version 3.5, but without source code).
LipidMiner	U	C	MS1, MS2	Compound / Fragment library + rule based	yes	raw	XLSX, CSV	2014	NA	no	NA	C#, Python	24623704	https://pubmed.ncbi.nlm.nih.gov/24623704
LipidMS	U	C	MS1, MS2, MSE / DIA	Compound / Fragment library + rule based	yes	mzXML, CSV	CSV	2022	3.0.3	yes	GPL v3	R	30500173	https://pubmed.ncbi.nlm.nih.gov/30500173
Lipid-Pro	U	C	MSE / DIA	Compound / Fragment library	yes	CSV	XLSX, TXT	2015	1.0.0	no	Proprietary	C#	25433698	https://pubmed.ncbi.nlm.nih.gov/25433698
LipidXplorer	U	DI	MS1, MS2, MS3	Rule based	no	mzML, mzXML (MS1 + MS2)	CSV, HTML	2019	1.2.8.1	yes	GPL v2	Python	26270171	https://pubmed.ncbi.nlm.nih.gov/26270171
LiPydomics	U	C, IM	MS1	CCS Library + m/z library + HILIC RT library + rule based	yes	CSV	XLSX	2021	1.6.8	yes	MIT	Python	33119270	https://pubmed.ncbi.nlm.nih.gov/33119270
LIQUID	U	C	MS1, MS2	Spectral library + rule based	yes	RAW, mzML	TSV, mzTab, MSP	2021	07.05.7860	yes	Apache v2	C#	28158427	https://pubmed.ncbi.nlm.nih.gov/28158427
LOBSTAHS	U	C	MS1	Compound / m/z library + rule based	yes	mzML, mzXML, mzData, CSV	XLSX, CSV	2021	1.20.0	yes	GPL v3	R	27322848	https://pubmed.ncbi.nlm.nih.gov/27322848
LPPTiger (7)	U	C	MS1, MS2	Spectral library + score	yes	mzML, XLSX, TXT, MSP	XLSX, HTML	2021	v1.0	yes	GPL v2, Proprietary	Python	29123162	https://pubmed.ncbi.nlm.nih.gov/29123162	(7) Supports oxidized phospholipids only.
massPix	U	I	MS1	m/z library + rule based	no	imzML	CSV	2017	1.2	yes	NA	R	28989334	https://pubmed.ncbi.nlm.nih.gov/28989334
MS-DIAL 4	U	C, CE, IM	MS1, MS2, MSE / DIA	Spectral library + rule based	yes	vendor, mzML	CSV, mzTab-M, XLSX	2022	4.80	yes	GPL v3	C#	32541957	https://pubmed.ncbi.nlm.nih.gov/32541957
MZmine 2	U	C	MS1, MS2	Spectral library + rule based	yes	vendor, mzML, mzXML, mzData, CSV, mzTab, XML	CSV, mzTab, XML	2019	2.53	yes	GPL v2	Java	29575335	https://pubmed.ncbi.nlm.nih.gov/29575335
XCMS	U	C	MS1, MS2	Spectral library + score	yes	mzML, mzXML, netCDF	CSV	2021	3.16.1	yes	GPL v2	R, C	26673825	https://pubmed.ncbi.nlm.nih.gov/26673825
LipidCreator & Skyline	T + U	C	MS1, MS2, MSE / DIA	Fragment / Spectral Library + score (8)	yes (8)	vendor, mzML (MS1 + MS2)	XLSX, CSV, BLIB	2021	1.2.1.787	yes	MIT	C#	32345972	https://pubmed.ncbi.nlm.nih.gov/32345972	(8) Identification and quantification use other tools methods.
LipidPioneer	T + U	C	MS1, MS2	Compound / m/z Library (8)	yes (8)	XLSX	XLSX	2017	1.0	yes (9)	NA	VBA, Excel	33119270	https://pubmed.ncbi.nlm.nih.gov/33119270	(8) Identification and quantification use other tools' methods. (9) The source code is provided for download, but no code license is defined.
LipidQA	T + U	DI	MS1, MS2	Spectral library + score	yes	vendor (Thermo, Waters)	CSV	2007	NA (1)	NA (1)	NA	Visual C++	17720531	https://pubmed.ncbi.nlm.nih.gov/17720531	(1) The software is no longer available.
LipoStar	T + U	C, IM	MS1, MS2, MSE / DIA	Compound / Fragment library + rule based validation	yes	vendor	CSV	2022	2.0.2	no	Proprietary	C#	28471643	https://pubmed.ncbi.nlm.nih.gov/28471643
LipoStarMSI	T + U	DI, I	MS1, MS2	Spectral library + rule based	yes	vendor (Bruker, Waters), imzML	CSV	2020	NA	no	Proprietary	C#	32881505	https://pubmed.ncbi.nlm.nih.gov/32881505
SmartPeak	T + U	C	MS1, MS2	Transitions + rule based	yes	mzML, CSV	mzTab, XML, CSV	2022	v1.20.0	yes	MIT	C++, Python	33269929	https://pubmed.ncbi.nlm.nih.gov/33269929
Smfinder	T + U	C	MS1, MS2	Spectral library + score	yes	mzML, mzXML	XLSX, TXT	2020	1.0	yes (9)	NA	Python, R, C++	32501676	https://pubmed.ncbi.nlm.nih.gov/32501676	(9) The source code is provided for download, but no code license is defined.
Table S1: Overview of software for lipid identification from mass spectrometry. Abbreviations: U: Untar-geted, T: Targeted, C: Chromatography, CE: Capillary Electrophoresis, IM: Ion Mobility, DI: Direct Infusion (Shotgun), I: Imaging. $: targeted includes Selected Ion and fragment monitoring (MRM), untargeted includes DDA and DIA approaches. *: Only the most important ones relevant to this review…
Remarks:
(1) The software is no longer available.
(2) Lipid class separation chromatography, e.g. HILIC, Supercritical Fluid Chromatography.
(3) Software is provided as a web application without further information.
(4) Supports phospholipids only.
(5) XCMS input recommended, LIPID MAPS class assignment of suspect ions.
(6) After release 3.0, LipidMatch is available as LipidMatch Flow (latest version 3.5, but without source code).
(7) Supports oxidized phospholipids only.
(8) Identification and quantification use other tools methods.
(9) The source code is provided for download, but no code license is defined.

## Sheet: Post Processing, Vis. and Stat.
Name	Category	Type	OpenSource	License	Programming Language	Last Release	Version	PMID	URL	Remarks
Lipid Mini-On	Ontology, Enrichment	Web application, Library (1)	yes	BSD 2-Clause	R	2019	0.1.43	30977807	https://pubmed.ncbi.nlm.nih.gov/30977807	(1) Library Rodin is used by the web application
LION/web	Ontology, Enrichment	Web application	yes	GPL v3	R	2020	NA	31141612	https://pubmed.ncbi.nlm.nih.gov/31141612
LipiDisease	Ontology, Enrichment	Web application	no	NA	R	2021	NA	34358314	https://pubmed.ncbi.nlm.nih.gov/34358314
SMIRFE	Ontology, Classification (2)	Library	yes	NA	Python	2020	187eb261983b6d0aca1c (3)	32214009	https://pubmed.ncbi.nlm.nih.gov/32214009	(2) From molecular formulas, (3) Figshare id
Lipid Classifier	Ontology, Classification (4)	Library	yes	A-GPL v3	Ruby	2014	0.0.0.1	25359887	https://pubmed.ncbi.nlm.nih.gov/25359887	(4) based on lipid structural features
BioPAN	Ontology, Enrichment, Pathway Analysis	Web application	no	GPL v3	PHP, R, HTML, JavaScript	2020	NA	33564392	https://pubmed.ncbi.nlm.nih.gov/33564392
Goslin	Post Processing	Web application, Library	yes	MIT, Apache v2	C++, C#, Java, Python, R	2022	2.0	32589019	https://pubmed.ncbi.nlm.nih.gov/32589019
LipidLynxX	Post Processing	Web application, Library	yes	GPL v3	Python	2020	0.9.24	-	https://doi.org/10.1101/2020.04.09.033894
RefMet	Post Processing	Web application	no	NA	PHP, R	2021	NA	33199890	https://pubmed.ncbi.nlm.nih.gov/33199890
LICAR	Post Processing	Web application	yes	MIT	R	2021	1.0	33535740	https://doi.org/10.1101/2020.04.09.033894
lipidr	Statistical Analysis, Visualization	Library	yes	MIT	R	2021	2.8.1 (5)	32168452	https://pubmed.ncbi.nlm.nih.gov/32168452	(5) Part of Bioconductor release 3.14
LipidSuite	Statistical Analysis, Visualization	Web application	no	NA	R	2021	1	33950258	https://pubmed.ncbi.nlm.nih.gov/33950258
liputils	Statistical Analysis, Visualization	Library	yes	GPL v3	Python	2021	0.16.2	32770020	https://pubmed.ncbi.nlm.nih.gov/32770020
MetaboAnalyst	Statistical Analysis, Visualization	Web application, Library	no (6)	GPL v2	Java, R (7)	2021	5.0	34019663	https://pubmed.ncbi.nlm.nih.gov/34019663	(6) Only the R package is OpenSource, (7) R package MetaboAnalystR 3.2 (2021)
Kendrick mass-defect plots	Visualization	Library (8)	yes	GPL v2	Java	2019 (9)	2.53	29575335	https://pubmed.ncbi.nlm.nih.gov/29575335	(8) Part of MZmine 2, (9) MZmine 3 release is planned for 2022
LUX Score	Statistical Analysis, Visualization	Web application, application	yes	Apache v2	Perl, R, Python	2018	1.0.1	26393792	https://pubmed.ncbi.nlm.nih.gov/26393792
Table S2. Libraries and web applications for Pathway analysis, ontology mapping / classification, enrichment analysis, post-processing, visualization and statistical analysis.
Remarks:
(1) Library Rodin is used by the web application.
(2) From molecular formulas
(3) Figshare id
(4) Based on lipid structural features.
(5) Part of Bioconductor release 3.14.
(6) Only the R package is OpenSource.
(7) R package MetaboAnalystR 3.2 (2021).
(8) Part of MZmine 2.
(9) MZmine 3 release is planned for 2022.

## Sheet: Databases, Repositories and oth
Name	Category	Main Purpose	Lipid Specific	Lipid Structures	Structural levels	Ontology	Spectral Data	Biochemical Reaction Data	Curation	PMID	URL	Remarks
CCS-Compendium	Database	Compendium of experimentally acquired Collisional Cross Section (Ion Mobility) data from molecular standards acquired on drift tube instruments	yes	yes	yes (1)	ClassyFire/ChemOnt	no	no	manual	30816114	https://pubmed.ncbi.nlm.nih.gov/30816114	(1) kingdom, superclass, class, subclass						1
Panomics CCS	Database	Collisional Cross Section (Ion Mobility) Database for Metabolites and Xenobiotics acquired on drift tube instruments	no	yes	no	no	no	yes	manual	29568436	https://pubmed.ncbi.nlm.nih.gov/29568436
GNPS	Database	Knowledge base for raw, processed or annotated fragmentation mass spectrometry data	no	yes	no	-	yes (2)	yes (3)	no (4)	27504778	https://pubmed.ncbi.nlm.nih.gov/27504778	(2) internal and through MassIVE, (3) via integration with multiple tools, (4) via MassIVE and other public repositories						2004-03-02
HMDB	Database	Curated database of small molecule metabolites found in the human body	no	yes	yes (5)	ClassyFire/ChemOnt	yes (6)	yes	manual	29140435	https://pubmed.ncbi.nlm.nih.gov/29140435	(5) via search, (6) local and linked via SPLASH to MONA, MassBank
LIPID MAPS	Database	Curated portal for LIPID MAPS lipid classification, experimentally determined structures, in-silico combinatorial structures and other lipid resources	yes	yes	yes (7)	LIPID MAPS (8)	yes (9)	yes	manual	17098933	https://pubmed.ncbi.nlm.nih.gov/17098933	(7) via search and shorthand abbreviation, (8) Original and Liebisch 2020, (9) via Metabolomics Workbench
LipidHome	Database	In-silico generated theoretical lipid structures	yes	yes (10)	no	Shorthand 2013, Shorthand 2020	no	no	manual	23667450	https://pubmed.ncbi.nlm.nih.gov/23667450	(10) GP and GL only
SwissLipids	Database	Curated database of lipid structures with experimental evidence and integration with biological knowledge and models	yes	yes	yes	Shorthand 2013	no	yes	manual	25943471	https://pubmed.ncbi.nlm.nih.gov/25943471
MassBank	Repository	Curated database of mass spectrometry reference spectra	no	no	no	-	yes	no	manual (11)	20623627	https://pubmed.ncbi.nlm.nih.gov/20623627	(11) based on Mass Bank submission format
MetaboLights	Repository	Repository for metabolomics data (MS and NMR) and metadata	no	yes	no	ChEBI	yes (12)	no	manual (13)	31691833	https://pubmed.ncbi.nlm.nih.gov/31691833	(12) via reference to spectral data, (13) based on submission format ISA-Tab
Metabolomics Workbench	Repository	Repository metabolomics data (MS and NMR) and metadata	no	yes	yes	RefMet	yes	no	manual (14)	26467476	https://pubmed.ncbi.nlm.nih.gov/26467476	(14) based on submission format mwTab
Metabolonote	Repository	Wiki-based repository for metabolomics metadata	no	no	no	-	yes (12)	no	manual	25905099	https://pubmed.ncbi.nlm.nih.gov/25905099
MetabolomXchange	Repository	Aggregator of metabolomics metadata from MetaboLights, Metabolomics Workbench, Metabolonote and Metabolomic Repository Bordeaux	no	no	no	-	no	no	no	28092796	https://pubmed.ncbi.nlm.nih.gov/28092796
METASPACE	Repository	Repository for imaging mass spectrometry for metabolomics	no	yes	no	HMDB/ClassyFire/ChemOnt (15)	yes	no	manual	27842059	https://pubmed.ncbi.nlm.nih.gov/27842059	(15) others are available, e.g. LIPID MAPS, SwissLipids
LimeMap	Resource	Curated CellDesigner XML and Vanted GML graph of lipid mediator pathways	yes	no	no (15)	-	no	yes (16)	manual	33504811	https://pubmed.ncbi.nlm.nih.gov/33504811	(16) metabolic pathways of lipid mediators
LipidWeb	Resource	Literature review and biochemistry of lipids	yes	yes (17)	no	-	yes (17)	yes (17)	manual	-	https://www.lipidmaps.org/resources/lipidweb/index.php?page=index.html	(17) not necessarily machine readable
Table S3. Overview of databases and resources for lipidomics grouped by classification, specific support for lipids, general availability of lipid structures, support for different levels of structural resolution (shorthand notation), main type of lipid ontology supported, availability of mass spectral data, availability and cross-linking of biochemical reaction data and curation model.
Remarks:
(1) kingdom, superclass, class, subclass.
(2) internal and through MassIVE.
(3) via integration with multiple tools.
(4) via MassIVE and other public repositories.
(5) via search.
(6) local and linked via SPLASH to MONA, MassBank.
(7) via search and shorthand abbreviation.
(8) Original and Liebisch 2020.
(9) via Metabolomics Workbench.
(10) GP and GL only.
(11) based on Mass Bank submission format.
(12) via reference to spectral data.
(13) based on submission format ISA-Tab.
(14) based on submission format mwTab.
(15) others are available, e.g. LIPID MAPS, SwissLipids.
(16) metabolic pathways of lipid mediators.
(17) not necessarily machine readable.
